# Supplementary material for: Next generation sequencing of benzo(a)pyrene-induced lacZ mutants identifies a germ cell-specific mutation spectrum
Source: Sci Rep. 2016 Nov 10;6:36743. doi: 10.1038/srep36743 (PMC5103183; doi:10.1038/srep36743)
Supplement: Supplementary Table S1 [file srep36743-s2.xls]

## Sheet: fullTable
Supplementary Table 1: The position, type, and clone count for each independent lacZ mutation sequenced.
treatment	sample #	position	reference	mutation type	mutation	# clones
Control	1	125	G	G:C -> A:T	A	3
Control	1	229	G	G:C -> T:A	T	1
Control	1	593	-	insertion	T	9
Control	1	928	G	G:C -> A:T	A	3
Control	1	1187	C	G:C -> A:T	T	2
Control	1	1234	G	G:C -> A:T	A	1
Control	1	1252	G	G:C -> A:T	A	4
Control	1	1252	G	G:C -> C:G	C	2
Control	1	1628	A	A:T -> G:C	G	1
Control	1	1652	G	G:C -> T:A	T	1
Control	1	1773	G	G:C -> A:T	A	1
Control	1	2041	C	G:C -> A:T	T	3
Control	1	2375	G	G:C -> T:A	T	1
Control	1	2713	G	G:C -> A:T	A	2
Control	1	2953	G	G:C -> T:A	T	2
Control	2	126	G	G:C -> A:T	A	4
Control	2	139	G	G:C -> T:A	T	2
Control	2	246	C	G:C -> T:A	A	2
Control	2	637	G	G:C -> T:A	T	2
Control	2	801	G	G:C -> A:T	A	3
Control	2	928	G	G:C -> A:T	A	2
Control	2	1072	C	G:C -> A:T	T	1
Control	2	1187	C	G:C -> A:T	T	5
Control	2	1477	G	G:C -> T:A	T	1
Control	2	1627	G	G:C -> A:T	A	3
Control	2	1850	G	G:C -> C:G	C	1
Control	2	2315	C	G:C -> C:G	G	3
Control	2	2374	C	G:C -> A:T	T	4
Control	2	2557	A	A:T -> T:A	T	4
Control	2	2659	C	G:C -> A:T	T	3
Control	2	2772	G	G:C -> A:T	A	3
Control	2	2830	C	G:C -> C:G	G	2
Control	2	2873	G	G:C -> C:G	C	2
Control	3	166	C	G:C -> A:T	T	1
Control	3	192	G	G:C -> A:T	A	1
Control	3	387	C	G:C -> T:A	A	4
Control	3	638	G	G:C -> A:T	A	3
Control	3	928	G	G:C -> A:T	A	2
Control	3	1072	C	G:C -> A:T	T	2
Control	3	1196	C	G:C -> A:T	T	4
Control	3	1342	C	G:C -> A:T	T	4
Control	3	1603	G	G:C -> T:A	T	1
Control	3	1632	C	G:C -> T:A	A	2
Control	3	1709	G	G:C -> A:T	A	4
Control	3	1721	G	G:C -> C:G	C	4
Control	3	1722	G	G:C -> A:T	A	3
Control	3	1775	C	G:C -> T:A	A	29
Control	3	1831	G	G:C -> T:A	T	2
Control	3	2149	-	deletion	C	1
Control	3	2374	C	G:C -> A:T	T	9
Control	3	2447	G	G:C -> T:A	T	4
Control	3	2648	-	deletion	G	1
Control	3	2713	G	G:C -> A:T	A	2
Control	3	2744	G	G:C -> A:T	A	3
Control	3	2835	C	G:C -> T:A	A	3
Control	4	166	C	G:C -> A:T	T	4
Control	4	203	G	G:C -> A:T	A	1
Control	4	236	G	G:C -> A:T	A	3
Control	4	476	G	G:C -> A:T	A	3
Control	4	501	C	G:C -> T:A	A	2
Control	4	505	C	G:C -> A:T	T	6
Control	4	526	G	G:C -> T:A	T	2
Control	4	679	C	G:C -> A:T	T	2
Control	4	928	G	G:C -> A:T	A	2
Control	4	1001	-	deletion	C	5
Control	4	1030	G	G:C -> T:A	T	2
Control	4	1072	C	G:C -> A:T	T	5
Control	4	1187	C	G:C -> A:T	T	3
Control	4	1252	G	G:C -> A:T	A	1
Control	4	1674	C	G:C -> T:A	A	2
Control	4	1708	G	G:C -> C:G	C	5
Control	4	1712	G	G:C -> A:T	A	1
Control	4	2543	G	G:C -> A:T	A	3
Control	4	2743	C	G:C -> A:T	T	2
Control	5	139	G	G:C -> T:A	T	3
Control	5	166	C	G:C -> A:T	T	3
Control	5	191	G	G:C -> A:T	A	2
Control	5	256	G	G:C -> T:A	T	1
Control	5	428	-	deletion	C	2
Control	5	430	C	G:C -> A:T	T	1
Control	5	491	G	G:C -> A:T	A	3
Control	5	505	C	G:C -> A:T	T	2
Control	5	568	-	insertion	A	1
Control	5	920	G	G:C -> A:T	A	3
Control	5	920	G	G:C -> T:A	T	2
Control	5	1018	G	G:C -> T:A	T	1
Control	5	1342	C	G:C -> A:T	T	2
Control	5	1385	G	G:C -> A:T	A	7
Control	5	1386	G	G:C -> A:T	A	2
Control	5	1393	G	G:C -> A:T	A	4
Control	5	1471	C	G:C -> A:T	T	1
Control	5	1613	C	G:C -> C:G	G	4
Control	5	1627	G	G:C -> A:T	A	2
Control	5	1643	-	insertion	G	5
Control	5	1705	C	G:C -> A:T	T	4
Control	5	1782	C	G:C -> C:G	G	5
Control	5	1809	-	deletion	G	3
Control	5	1816	C	G:C -> A:T	T	3
Control	5	1854	-	deletion	C	1
Control	5	1891	C	G:C -> A:T	T	2
Control	5	2050	C	G:C -> A:T	T	1
Control	5	2440	G	G:C -> T:A	T	2
Control	5	2518	-	deletion	T	2
Control	5	2929	-	deletion	G	1
Control	6	25	G	G:C -> T:A	T	6
Control	6	42	-	deletion	G	2
Control	6	203	G	G:C -> A:T	A	8
Control	6	421	C	G:C -> A:T	T	1
Control	6	591	G	G:C -> A:T	A	2
Control	6	619	G	G:C -> C:G	C	2
Control	6	988	G	G:C -> A:T	A	1
Control	6	988	G	G:C -> T:A	T	5
Control	6	1187	C	G:C -> A:T	T	2
Control	6	1211	G	G:C -> A:T	A	1
Control	6	1399	G	G:C -> T:A	T	2
Control	6	1477	G	G:C -> A:T	A	5
Control	6	1572	G	G:C -> A:T	A	1
Control	6	1627	G	G:C -> A:T	A	6
Control	6	1627	G	G:C -> C:G	C	2
Control	6	1657	G	G:C -> A:T	A	2
Control	6	1773	G	G:C -> A:T	A	3
Control	6	1831	G	G:C -> A:T	A	2
Control	6	1979	G	G:C -> A:T	A	2
Control	6	2177	G	G:C -> A:T	A	3
Control	6	2374	C	G:C -> A:T	T	3
Control	6	2525	-	deletion	TA	2
Control	6	2706	-	deletion	TG	1
Control	6	2713	G	G:C -> A:T	A	7
Control	6	2720	G	G:C -> T:A	T	1
Control	6	2743	C	G:C -> A:T	T	3
BaP	7	85	C	G:C -> A:T	T	4
BaP	7	236	G	G:C -> A:T	A	2
BaP	7	241	G	G:C -> T:A	T	3
BaP	7	307	-	deletion	C	4
BaP	7	351	-	deletion	C	3
BaP	7	363	-	insertion	A	2
BaP	7	495	-	deletion	G	1
BaP	7	519	-	deletion	C	1
BaP	7	556	G	G:C -> T:A	T	5
BaP	7	571	-	deletion	C	4
BaP	7	572	-	deletion	G	2
BaP	7	656	C	G:C -> T:A	A	2
BaP	7	725	-	deletion	C	1
BaP	7	759	C	G:C -> T:A	A	1
BaP	7	759	-	deletion	G	5
BaP	7	776	-	deletion	C	2
BaP	7	786	-	deletion	AC	5
BaP	7	829	-	deletion	C	3
BaP	7	921	G	G:C -> T:A	T	2
BaP	7	1009	G	G:C -> C:G	C	1
BaP	7	1013	-	deletion	C	3
BaP	7	1015	-	deletion	G	2
BaP	7	1016	G	G:C -> T:A	T	2
BaP	7	1174	-	deletion	C	1
BaP	7	1330	G	G:C -> T:A	T	2
BaP	7	1334	G	G:C -> C:G	C	2
BaP	7	1370	C	G:C -> T:A	A	2
BaP	7	1386	G	G:C -> A:T	A	3
BaP	7	1495	-	insertion	T	3
BaP	7	1498	A	A:T -> C:G	C	3
BaP	7	1520	C	G:C -> T:A	A	2
BaP	7	1527	C	G:C -> T:A	A	2
BaP	7	1553	-	deletion	C	7
BaP	7	1565	-	deletion	GA	2
BaP	7	1626	C	G:C -> T:A	A	2
BaP	7	1638	C	G:C -> T:A	A	1
BaP	7	1639	G	G:C -> C:G	C	2
BaP	7	1657	G	G:C -> T:A	T	4
BaP	7	1674	C	G:C -> T:A	A	2
BaP	7	1678	C	G:C -> A:T	T	5
BaP	7	1720	T	A:T -> T:A	A	1
BaP	7	1720	T	A:T -> G:C	C	2
BaP	7	1721	G	G:C -> T:A	T	2
BaP	7	1722	G	G:C -> T:A	T	5
BaP	7	1775	C	G:C -> T:A	A	2
BaP	7	1871	-	deletion	G	2
BaP	7	2013	-	deletion	G	2
BaP	7	2017	G	G:C -> T:A	T	1
BaP	7	2059	G	G:C -> T:A	T	3
BaP	7	2083	G	G:C -> T:A	T	4
BaP	7	2093	-	insertion	T	2
BaP	7	2130	C	G:C -> A:T	T	2
BaP	7	2152	G	G:C -> T:A	T	1
BaP	7	2164	G	G:C -> C:G	C	1
BaP	7	2166	-	insertion	T	2
BaP	7	2211	-	deletion	G	2
BaP	7	2303	C	G:C -> T:A	A	3
BaP	7	2374	C	G:C -> C:G	G	2
BaP	7	2375	G	G:C -> T:A	T	7
BaP	7	2721	-	deletion	C	1
BaP	7	2805	C	G:C -> T:A	A	2
BaP	7	2807	-	deletion	C	2
BaP	7	2809	T	A:T -> T:A	A	2
BaP	7	2873	G	G:C -> C:G	C	1
BaP	7	2956	G	G:C -> T:A	T	3
BaP	8	29	-	insertion	C	1
BaP	8	125	G	G:C -> A:T	A	2
BaP	8	187	G	G:C -> T:A	T	2
BaP	8	229	G	G:C -> T:A	T	2
BaP	8	319	-	deletion	C	4
BaP	8	347	-	insertion	T	5
BaP	8	416	G	G:C -> A:T	A	3
BaP	8	461	C	G:C -> C:G	G	6
BaP	8	501	C	G:C -> T:A	A	7
BaP	8	619	G	G:C -> T:A	T	2
BaP	8	629	-	insertion	A	2
BaP	8	636	-	deletion	G	3
BaP	8	679	C	G:C -> A:T	T	2
BaP	8	765	-	deletion	T	2
BaP	8	767	-	deletion	G	2
BaP	8	820	-	deletion	C	2
BaP	8	825	C	G:C -> C:G	G	2
BaP	8	928	G	G:C -> A:T	A	5
BaP	8	1002	C	G:C -> T:A	A	2
BaP	8	1016	G	G:C -> C:G	C	2
BaP	8	1072	C	G:C -> A:T	T	3
BaP	8	1141	G	G:C -> T:A	T	2
BaP	8	1187	C	G:C -> T:A	A	3
BaP	8	1187	C	G:C -> C:G	G	2
BaP	8	1393	G	G:C -> T:A	T	1
BaP	8	1534	-	deletion	T	4
BaP	8	1542	-	deletion	G	3
BaP	8	1638	C	G:C -> T:A	A	1
BaP	8	1674	C	G:C -> T:A	A	1
BaP	8	1722	G	G:C -> T:A	T	2
BaP	8	1775	C	G:C -> T:A	A	3
BaP	8	1832	G	G:C -> T:A	T	4
BaP	8	2043	-	deletion	G	1
BaP	8	2182	C	G:C -> A:T	T	2
BaP	8	2183	T	A:T -> T:A	A	2
BaP	8	2186	-	deletion	G	2
BaP	8	2260	-	deletion	G	1
BaP	8	2418	-	insertion	A	1
BaP	8	2466	C	G:C -> T:A	A	2
BaP	8	2660	G	G:C -> C:G	C	1
BaP	8	2666	G	G:C -> A:T	A	1
BaP	8	2669	-	deletion	G	2
BaP	8	2721	-	deletion	C	5
BaP	8	2724	G	G:C -> T:A	T	6
BaP	8	2817	C	G:C -> T:A	A	2
BaP	8	2828	T	A:T -> G:C	C	3
BaP	8	2844	-	deletion	GA	5
BaP	9	166	C	G:C -> A:T	T	2
BaP	9	175	-	deletion	G	3
BaP	9	191	G	G:C -> A:T	A	2
BaP	9	225	-	deletion	C	4
BaP	9	228	G	G:C -> T:A	T	4
BaP	9	237	G	G:C -> A:T	A	1
BaP	9	421	C	G:C -> A:T	T	2
BaP	9	461	C	G:C -> T:A	A	2
BaP	9	491	G	G:C -> A:T	A	2
BaP	9	501	-	deletion	G	2
BaP	9	572	-	deletion	G	3
BaP	9	636	-	deletion	G	2
BaP	9	637	G	G:C -> T:A	T	3
BaP	9	638	G	G:C -> T:A	T	2
BaP	9	647	G	G:C -> C:G	C	1
BaP	9	656	C	G:C -> T:A	A	2
BaP	9	759	C	G:C -> T:A	A	5
BaP	9	859	G	G:C -> T:A	T	2
BaP	9	887	-	deletion	A	1
BaP	9	1014	C	G:C -> A:T	T	1
BaP	9	1015	-	deletion	G	4
BaP	9	1016	G	G:C -> C:G	C	1
BaP	9	1016	-	deletion	C	4
BaP	9	1030	G	G:C -> T:A	T	3
BaP	9	1053	-	deletion	G	3
BaP	9	1076	G	G:C -> T:A	T	1
BaP	9	1155	-	deletion	A	2
BaP	9	1175	C	G:C -> T:A	A	2
BaP	9	1187	C	G:C -> T:A	A	3
BaP	9	1224	C	G:C -> T:A	A	1
BaP	9	1264	G	G:C -> T:A	T	2
BaP	9	1388	C	G:C -> T:A	A	3
BaP	9	1393	G	G:C -> C:G	C	2
BaP	9	1406	G	G:C -> T:A	T	1
BaP	9	1461	-	insertion	T	1
BaP	9	1518	C	G:C -> T:A	A	4
BaP	9	1520	C	G:C -> T:A	A	3
BaP	9	1533	-	deletion	G	1
BaP	9	1551	-	deletion	T	1
BaP	9	1627	G	G:C -> A:T	A	1
BaP	9	1639	G	G:C -> C:G	C	6
BaP	9	1650	C	G:C -> T:A	A	1
BaP	9	1666	-	deletion	C	3
BaP	9	1669	A	A:T -> T:A	T	3
BaP	9	1673	-	deletion	C	2
BaP	9	1677	G	G:C -> A:T	A	3
BaP	9	1775	-	deletion	G	2
BaP	9	1782	C	G:C -> T:A	A	7
BaP	9	1784	-	deletion	C	2
BaP	9	1831	G	G:C -> C:G	C	1
BaP	9	2266	G	G:C -> T:A	T	2
BaP	9	2357	-	deletion	GC	3
BaP	9	2374	C	G:C -> T:A	A	2
BaP	9	2375	G	G:C -> T:A	T	2
BaP	9	2391	C	G:C -> T:A	A	1
BaP	9	2467	C	G:C -> A:T	T	3
BaP	9	2495	-	deletion	G	2
BaP	9	2586	C	G:C -> C:G	G	4
BaP	9	2659	C	G:C -> A:T	T	3
BaP	9	2706	-	deletion	T	3
BaP	9	2708	G	G:C -> A:T	A	3
BaP	9	2720	G	G:C -> T:A	T	1
BaP	9	2721	-	deletion	C	2
BaP	9	2725	C	G:C -> A:T	T	2
BaP	9	2743	C	G:C -> T:A	A	5
BaP	9	2744	G	G:C -> A:T	A	3
BaP	9	2823	-	deletion	G	2
BaP	9	2828	T	A:T -> G:C	C	2
BaP	9	2839	-	deletion	CG	2
BaP	9	2856	T	A:T -> T:A	A	2
BaP	9	2871	G	G:C -> A:T	A	3
BaP	9	2873	G	G:C -> C:G	C	2
BaP	10	211	G	G:C -> C:G	C	1
BaP	10	235	-	deletion	G	3
BaP	10	296	-	deletion	C	1
BaP	10	297	-	deletion	G	2
BaP	10	298	G	G:C -> A:T	A	1
BaP	10	318	C	G:C -> T:A	A	2
BaP	10	363	C	G:C -> T:A	A	1
BaP	10	447	-	deletion	G	2
BaP	10	452	G	G:C -> T:A	T	1
BaP	10	501	C	G:C -> T:A	A	2
BaP	10	591	G	G:C -> A:T	A	1
BaP	10	625	-	deletion	G	2
BaP	10	637	G	G:C -> T:A	T	2
BaP	10	727	-	deletion	G	2
BaP	10	739	G	G:C -> T:A	T	2
BaP	10	759	C	G:C -> T:A	A	2
BaP	10	782	G	G:C -> T:A	T	2
BaP	10	808	G	G:C -> T:A	T	2
BaP	10	879	-	deletion	CG	4
BaP	10	950	C	G:C -> A:T	T	2
BaP	10	950	-	deletion	G	4
BaP	10	1013	-	deletion	C	4
BaP	10	1090	G	G:C -> T:A	T	2
BaP	10	1167	-	deletion	TT	3
BaP	10	1224	C	G:C -> T:A	A	2
BaP	10	1232	-	deletion	C	4
BaP	10	1234	G	G:C -> A:T	A	1
BaP	10	1235	G	G:C -> T:A	T	4
BaP	10	1244	-	deletion	G	2
BaP	10	1305	-	deletion	CC	2
BaP	10	1342	C	G:C -> A:T	T	1
BaP	10	1406	G	G:C -> T:A	T	2
BaP	10	1610	-	deletion	C	4
BaP	10	1699	-	deletion	G	3
BaP	10	1727	G	G:C -> A:T	A	2
BaP	10	1739	C	G:C -> T:A	A	5
BaP	10	1766	-	deletion	C	2
BaP	10	2266	G	G:C -> T:A	T	2
BaP	10	2303	C	G:C -> T:A	A	2
BaP	10	2374	C	G:C -> T:A	A	3
BaP	10	2374	C	G:C -> C:G	G	2
BaP	10	2376	T	A:T -> G:C	C	1
BaP	10	2455	-	insertion	C	1
BaP	10	2470	-	deletion	C	2
BaP	10	2473	G	G:C -> T:A	T	2
BaP	10	2538	-	insertion	G	2
BaP	10	2586	C	G:C -> T:A	A	1
BaP	10	2676	C	G:C -> T:A	A	4
BaP	10	2713	G	G:C -> C:G	C	1
BaP	10	2719	G	G:C -> C:G	C	2
BaP	10	2728	G	G:C -> T:A	T	2
BaP	10	2743	C	G:C -> C:G	G	1
BaP	10	2805	C	G:C -> T:A	A	3
BaP	10	2817	C	G:C -> T:A	A	2
BaP	10	2835	C	G:C -> T:A	A	4
BaP	10	2860	C	G:C -> T:A	A	1
BaP	10	2871	G	G:C -> A:T	A	1
BaP	10	2872	C	G:C -> T:A	A	1
BaP	10	3078	G	G:C -> A:T	A	3
BaP	11	51	-	deletion	C	1
BaP	11	139	G	G:C -> T:A	T	1
BaP	11	170	-	deletion	G	7
BaP	11	187	G	G:C -> T:A	T	1
BaP	11	303	C	G:C -> T:A	A	3
BaP	11	455	T	A:T -> T:A	A	2
BaP	11	461	C	G:C -> T:A	A	3
BaP	11	501	C	G:C -> T:A	A	6
BaP	11	647	G	G:C -> C:G	C	1
BaP	11	651	C	G:C -> A:T	T	1
BaP	11	776	-	deletion	C	2
BaP	11	970	-	insertion	C	2
BaP	11	1009	G	G:C -> C:G	C	1
BaP	11	1013	-	deletion	C	2
BaP	11	1016	G	G:C -> T:A	T	2
BaP	11	1053	-	deletion	G	1
BaP	11	1111	C	G:C -> A:T	T	7
BaP	11	1123	G	G:C -> T:A	T	1
BaP	11	1175	C	G:C -> T:A	A	2
BaP	11	1189	C	G:C -> T:A	A	2
BaP	11	1252	G	G:C -> T:A	T	4
BaP	11	1388	C	G:C -> T:A	A	5
BaP	11	1518	C	G:C -> T:A	A	2
BaP	11	1544	-	deletion	C	4
BaP	11	1548	G	G:C -> A:T	A	4
BaP	11	1635	C	G:C -> T:A	A	1
BaP	11	1674	C	G:C -> T:A	A	3
BaP	11	1682	C	G:C -> A:T	T	2
BaP	11	1683	G	G:C -> T:A	T	2
BaP	11	1712	G	G:C -> T:A	T	4
BaP	11	1775	C	G:C -> T:A	A	2
BaP	11	1814	-	deletion	C	4
BaP	11	1852	-	deletion	CG	1
BaP	11	1873	G	G:C -> T:A	T	2
BaP	11	1875	-	deletion	G	2
BaP	11	1912	-	deletion	C	2
BaP	11	2083	G	G:C -> T:A	T	2
BaP	11	2177	G	G:C -> A:T	A	1
BaP	11	2251	A	A:T -> T:A	T	8
BaP	11	2252	T	A:T -> T:A	A	7
BaP	11	2260	-	deletion	G	8
BaP	11	2294	-	deletion	C	1
BaP	11	2303	C	G:C -> T:A	A	3
BaP	11	2374	C	G:C -> T:A	A	2
BaP	11	2375	G	G:C -> C:G	C	1
BaP	11	2676	C	G:C -> T:A	A	2
BaP	11	2720	G	G:C -> T:A	T	1
BaP	11	2743	C	G:C -> T:A	A	2
BaP	11	2743	C	G:C -> C:G	G	1
BaP	11	2839	-	deletion	CG	2
BaP	11	2869	T	A:T -> T:A	A	1
BaP	11	2949	-	insertion	T	3
BaP	11	3060	C	G:C -> T:A	A	2
