# Supplementary material for: Next generation sequencing of benzo(a)pyrene-induced lacZ mutants identifies a germ cell-specific mutation spectrum
Source: Sci Rep. 2016 Nov 10;6:36743. doi: 10.1038/srep36743 (PMC5103183; doi:10.1038/srep36743)
Supplement: Supplementary Table S2 [file srep36743-s3.xls]

## Sheet: sequenceResults
	Supplementary Table 2: Sequence context analysis of spontaneous or BaP-induced lacZ mutations recovered from sperm 42 days after treatment
	Legend
	pos=position										hpLength=length of homopolymer
	mutType=mutation Type										hpSeq=homopolymer sequence (lower case is nuc in query position)
	mut=mutation										upHpLength=length of upstream homopolymer
	#control=independent occurances in control group										downHpLength=length of downstream homopolymer
	#bap=independent occurances in BaP group										adjHpSeq=adjacent sequence if containing homopolyer (lower case is query nuc)
	mutAA=amino acid change (standard abbreviations) caused by mutation, *:stop mutation, -:indel										cpgLength=nucleotide length of CpG repeats
	silent=the amino acid resulting from the mutation is the same as the reference										cpgSeq=sequence of CpG repeats (lower case is query nuc)
	pos	ref	mutType	mut	#control	#bap	mutAA	silent	hpLength	hpSeq	upHpLength	downHpLength	adjHpSeq	cpgLength	cpgSeq
	25	g	G:C -> T:A	T	1	0	*		2	Gg	0	2	gAA	0
	29	t	insertion	-	0	1	-		2	Tt	0	3	tCCC	0
	42	c	deletion	-	1	0	-		4	CCCc	0	0		2	cG
	51	a	deletion	-	0	1	-		0		4	0	TTTTa	0
	85	c	G:C -> A:T	T	0	1	*		3	CCc	0	2	cAA	0
	125	g	G:C -> A:T	A	1	1	*		2	gG	0	0		0
	126	g	G:C -> A:T	A	1	0	*		2	Gg	0	0		3	gCG
	139	g	G:C -> T:A	T	2	1	*		0		2	0	AAg	0
	166	c	G:C -> A:T	T	3	1	*		0		2	0	AAc	0
	170	t	deletion	-	0	1	-		2	Tt	0	0		0
	175	a	deletion	-	0	1	-		0		0	0		0
	187	g	G:C -> T:A	T	0	2	*		0		0	2	gAA	3	GCg
	191	g	G:C -> A:T	A	1	1	*		2	gG	0	0		0
	192	g	G:C -> A:T	A	1	0	*		2	Gg	0	0		4	gCGC
	203	g	G:C -> A:T	A	2	0	*		2	gG	0	0		0
	211	g	G:C -> C:G	C	0	1	P		2	Gg	0	0		2	gC
	225	g	deletion	-	0	1	-		0		0	2	gCC	2	gC
	228	g	G:C -> T:A	T	0	1	P	silent	2	gG	2	0	CCg	2	Cg
	229	g	G:C -> T:A	T	1	1	*		2	Gg	0	3	gAAA	0
	235	t	deletion	-	0	1	-		0		0	2	tGG	0
	236	g	G:C -> A:T	A	1	1	*		2	gG	0	0		0
	237	g	G:C -> A:T	A	0	1	*		2	Gg	0	0		2	gC
	241	g	G:C -> T:A	T	0	1	*		2	Gg	0	0		0
	246	c	G:C -> T:A	A	1	0	*		0		0	0		3	GcG
	256	g	G:C -> T:A	T	1	0	*		0		0	0		0
	296	a	deletion	-	0	1	-		0		0	0		0
	297	c	deletion	-	0	1	-		0		0	2	cGG	2	cG
	298	g	G:C -> A:T	A	0	1	S		2	gG	0	0		2	Cg
	303	c	G:C -> T:A	A	0	1	*		0		0	0		2	cG
	307	g	deletion	-	0	1	-		0		0	0		4	gCGC
	318	c	G:C -> T:A	A	0	1	*		0		0	0		0
	319	a	deletion	-	0	1	-		0		0	2	aCC	0
	347	a	insertion	-	0	1	-		2	Aa	0	0		0
	351	g	deletion	-	0	1	-		0		2	2	CCgCC	3	CgC
	363	c	G:C -> T:A	A	0	1	P	silent	3	CCc	0	0		0
	363	c	insertion	-	0	1	-		3	CCc	0	0		0
	387	c	G:C -> T:A	A	1	0	*		0		0	0		0
	416	g	G:C -> A:T	A	0	1	*		2	gG	0	0		0
	421	c	G:C -> A:T	T	1	1	*		0		0	0		0
	428	g	deletion	-	1	0	-		2	Gg	0	2	gCC	2	gC
	430	c	G:C -> A:T	T	1	0	*		2	Cc	0	0		0
	447	t	deletion	-	0	1	-		5	TTTTt	0	0		0
	452	g	G:C -> T:A	T	0	1	V		2	Gg	0	0		3	gCG
	455	t	A:T -> T:A	A	0	1	D		2	tT	0	0		0
	461	c	G:C -> C:G	G	0	1	W		0		0	2	cGG	2	cG
	461	c	G:C -> T:A	A	0	2	*		0		0	2	cGG	2	cG
	476	g	G:C -> A:T	A	1	0	*		2	gG	0	0		0
	491	g	G:C -> A:T	A	1	1	*		3	gGG	0	0		0
	495	c	deletion	-	0	1	-		0		0	2	cGG	2	cG
	501	c	G:C -> T:A	A	1	3	*		0		0	2	cGG	2	cG
	501	c	deletion	-	0	1	-		0		0	2	cGG	2	cG
	505	c	G:C -> A:T	T	2	0	*		2	Cc	0	0		0
	519	g	deletion	-	0	1	-		0		3	2	TTTgCC	2	gC
	526	g	G:C -> T:A	T	1	0	*		0		0	2	gAA	0
	556	g	G:C -> T:A	T	0	1	*		2	gG	2	0	CCg	2	Cg
	568	c	insertion	-	1	0	-		2	Cc	0	0		0
	571	g	deletion	-	0	1	-		0		0	0		4	CgCG
	572	c	deletion	-	0	2	-		0		0	2	cGG	4	CGcG
	591	g	G:C -> A:T	A	1	1	*		2	Gg	0	0		0
	593	g	insertion	-	1	0	-		0		0	0		0
	619	g	G:C -> C:G	C	1	0	H		2	Gg	0	0		0
	619	g	G:C -> T:A	T	0	1	Y		2	Gg	0	0		0
	625	t	deletion	-	0	1	-		0		0	2	tGG	0
	629	g	insertion	-	0	1	-		2	gG	0	0		3	GCg
	636	c	deletion	-	0	2	-		0		0	2	cGG	3	GcG
	637	g	G:C -> T:A	T	1	2	C		2	gG	0	0		3	GCg
	638	g	G:C -> A:T	A	1	0	D		2	Gg	0	0		2	gC
	638	g	G:C -> T:A	T	0	1	V		2	Gg	0	0		2	gC
	647	g	G:C -> C:G	C	0	2	P		0		2	0	CCg	2	Cg
	651	c	G:C -> A:T	T	0	1	D	silent	0		0	0		2	cG
	656	c	G:C -> T:A	A	0	2	*		0		0	0		2	cG
	679	c	G:C -> A:T	T	1	1	*		0		0	3	cAAA	0
	725	g	deletion	-	0	1	-		0		0	2	gCC	2	gC
	727	c	deletion	-	0	1	-		2	Cc	0	0		5	cGCGC
	739	g	G:C -> T:A	T	0	1	*		2	Gg	0	0		0
	759	c	G:C -> T:A	A	0	3	*		0		0	2	cGG	3	GcG
	759	c	deletion	-	0	1	-		0		0	2	cGG	3	GcG
	765	g	deletion	-	0	1	-		0		0	2	gTT	0
	767	t	deletion	-	0	1	-		2	Tt	0	0		0
	776	a	deletion	-	0	2	-		0		0	2	aCC	0
	782	g	G:C -> T:A	T	0	1	L		3	gGG	0	0		2	Cg
	786	a	deletion	-	0	1	-		2	aA	0	0		0
	801	g	G:C -> A:T	A	1	0	*		2	Gg	0	0		2	gC
	808	g	G:C -> T:A	T	0	1	*		0		0	3	gAAA	0
	820	g	deletion	-	0	1	-		0		0	2	gCC	3	CgC
	825	c	G:C -> C:G	G	0	1	R		0		0	2	cGG	3	GcG
	829	a	deletion	-	0	1	-		0		0	2	aCC	0
	859	g	G:C -> T:A	T	0	1	*		0		0	0		0
	879	t	deletion	-	0	1	-		0		0	0		0
	887	c	deletion	-	0	1	-		0		0	0		0
	920	g	G:C -> A:T	A	1	0	*		2	gG	0	0		0
	920	g	G:C -> T:A	T	1	0	L		2	gG	0	0		0
	921	g	G:C -> T:A	T	0	1	C		2	Gg	0	0		0
	928	g	G:C -> A:T	A	4	1	K		0		2	3	CCgAAA	2	Cg
	950	c	G:C -> A:T	T	0	1	V		0		0	2	cGG	3	GcG
	950	c	deletion	-	0	1	-		0		0	2	cGG	3	GcG
	970	g	insertion	-	0	1	-		0		2	2	CCgCC	3	CgC
	988	g	G:C -> A:T	A	1	0	K		0		2	2	TTgAA	0
	988	g	G:C -> T:A	T	1	0	*		0		2	2	TTgAA	0
	1001	g	deletion	-	1	0	-		0		0	0		3	gCG
	1002	c	G:C -> T:A	A	0	1	*		0		0	0		3	GcG
	1009	g	G:C -> C:G	C	0	2	R		2	gG	0	0		2	Cg
	1013	t	deletion	-	0	3	-		3	TTt	0	2	tCC	0
	1014	c	G:C -> A:T	T	0	1	F	silent	2	cC	3	0	TTTc	0
	1015	c	deletion	-	0	2	-		2	Cc	0	0		4	cGCG
	1016	g	G:C -> T:A	T	0	2	L		0		2	0	CCg	4	CgCG
	1016	g	G:C -> C:G	C	0	2	P		0		2	0	CCg	4	CgCG
	1016	g	deletion	-	0	1	-		0		2	0	CCg	4	CgCG
	1018	g	G:C -> T:A	T	1	0	*		0		0	0		4	CGCg
	1030	g	G:C -> T:A	T	1	1	*		0		2	4	TTgAAAA	0
	1053	c	deletion	-	0	2	-		0		2	2	AAcGG	2	cG
	1072	c	G:C -> A:T	T	3	1	*		0		2	0	TTc	2	cG
	1076	g	G:C -> T:A	T	0	1	V		2	Gg	0	0		3	gCG
	1090	g	G:C -> T:A	T	0	1	*		0		0	0		2	Cg
	1111	c	G:C -> A:T	T	0	1	*		0		0	0		0
	1123	g	G:C -> T:A	T	0	1	*		0		0	0		0
	1141	g	G:C -> T:A	T	0	1	Y		2	Gg	0	0		0
	1155	g	deletion	-	0	1	-		0		0	2	gAA	0
	1167	c	deletion	-	0	1	-		0		2	3	AAcTTT	0
	1174	g	deletion	-	0	1	-		0		0	2	gCC	3	CgC
	1175	c	G:C -> T:A	A	0	2	D		2	cC	0	0		3	CGc
	1187	c	G:C -> A:T	T	4	0	L		0		2	0	TTc	3	cGC
	1187	c	G:C -> T:A	A	0	2	*		0		2	0	TTc	3	cGC
	1187	c	G:C -> C:G	G	0	1	W		0		2	0	TTc	3	cGC
	1189	c	G:C -> T:A	A	0	1	N		0		0	0		3	CGc
	1196	c	G:C -> A:T	T	1	0	L		2	Cc	0	0		2	cG
	1211	g	G:C -> A:T	A	1	0	*		2	gG	0	0		0
	1224	c	G:C -> T:A	A	0	2	*		0		0	0		3	GcG
	1232	a	deletion	-	0	1	-		0		0	0		0
	1234	g	G:C -> A:T	A	1	1	S		2	gG	0	0		2	Cg
	1235	g	G:C -> T:A	T	0	1	V		2	Gg	0	2	gCC	2	gC
	1244	t	deletion	-	0	1	-		0		0	2	tGG	0
	1252	g	G:C -> A:T	A	2	0	K		0		0	2	gAA	0
	1252	g	G:C -> C:G	C	1	0	Q		0		0	2	gAA	0
	1252	g	G:C -> T:A	T	0	1	*		0		0	2	gAA	0
	1264	g	G:C -> T:A	T	0	1	*		0		2	3	TTgAAA	0
	1305	t	deletion	-	0	1	-		0		0	2	tCC	0
	1330	g	G:C -> T:A	T	0	1	*		0		0	2	gAA	3	GCg
	1334	g	G:C -> C:G	C	0	1	P		0		0	0		4	CgCG
	1342	c	G:C -> A:T	T	2	1	*		0		0	0		4	CGcG
	1370	c	G:C -> T:A	A	0	1	Q		3	CCc	0	0		2	cG
	1385	g	G:C -> A:T	A	1	0	*		2	gG	0	0		0
	1386	g	G:C -> A:T	A	1	1	*		2	Gg	0	0		0
	1388	c	G:C -> T:A	A	0	2	*		0		0	0		3	cGC
	1393	g	G:C -> A:T	A	1	0	R		4	GgGG	0	0		0
	1393	g	G:C -> T:A	T	0	1	W		4	GgGG	0	0		0
	1393	g	G:C -> C:G	C	0	1	R		4	GgGG	0	0		0
	1399	g	G:C -> T:A	T	1	0	*		0		0	2	gAA	0
	1406	g	G:C -> T:A	T	0	2	V		2	Gg	0	2	gCC	2	gC
	1461	c	insertion	-	0	1	-		3	CcC	0	0		0
	1471	c	G:C -> A:T	T	1	0	*		0		0	0		2	Gc
	1477	g	G:C -> T:A	T	1	0	*		0		0	2	gAA	0
	1477	g	G:C -> A:T	A	1	0	K		0		0	2	gAA	0
	1495	a	insertion	-	0	1	-		0		0	2	aCC	0
	1498	a	A:T -> C:G	C	0	1	P		0		2	0	CCa	0
	1518	c	G:C -> T:A	A	0	2	*		3	cCC	0	0		2	Gc
	1520	c	G:C -> T:A	A	0	2	Q		3	CCc	0	0		2	cG
	1527	c	G:C -> T:A	A	0	1	*		0		0	0		8	cGCGCGCG
	1533	c	deletion	-	0	1	-		0		0	0		8	CGCGCGcG
	1534	g	deletion	-	0	1	-		0		0	0		8	CGCGCGCg
	1542	a	deletion	-	0	1	-		2	Aa	0	0		0
	1544	a	deletion	-	0	1	-		0		0	2	aCC	0
	1548	g	G:C -> A:T	A	0	1	Q	silent	0		0	3	gCCC	2	gC
	1551	c	deletion	-	0	1	-		3	CCc	0	2	cTT	0
	1553	t	deletion	-	0	1	-		2	Tt	0	3	tCCC	0
	1565	c	deletion	-	0	1	-		2	Cc	0	0		2	cG
	1572	g	G:C -> A:T	A	1	0	*		2	Gg	0	0		0
	1603	g	G:C -> T:A	T	1	0	*		0		0	0		0
	1610	g	deletion	-	0	1	-		0		0	3	gCCC	5	CGCgC
	1613	c	G:C -> C:G	G	1	0	R		3	CCc	0	0		3	cGC
	1626	c	G:C -> T:A	A	0	1	*		0		0	0		3	GcG
	1627	g	G:C -> A:T	A	3	1	K		0		0	2	gAA	3	GCg
	1627	g	G:C -> C:G	C	1	0	Q		0		0	2	gAA	3	GCg
	1628	a	A:T -> G:C	G	1	0	G		2	aA	0	0		0
	1632	c	G:C -> T:A	A	1	0	*		0		0	0		3	cGC
	1635	c	G:C -> T:A	A	0	1	A	silent	3	CcC	0	0		0
	1638	c	G:C -> T:A	A	0	2	Q		0		0	0		4	cGCG
	1639	g	G:C -> C:G	C	0	2	P		0		0	0		4	CgCG
	1643	t	insertion	-	1	0	-		0		0	3	tGGG	0
	1650	c	G:C -> T:A	A	0	1	K		0		2	0	AAc	0
	1652	g	G:C -> T:A	T	1	0	I		0		0	0		0
	1657	g	G:C -> A:T	A	1	0	S		2	gG	2	0	TTg	0
	1657	g	G:C -> T:A	T	0	1	C		2	gG	2	0	TTg	0
	1666	g	deletion	-	0	1	-		0		0	0		3	CgC
	1669	a	A:T -> T:A	T	0	1	*		3	aAA	0	0		0
	1673	a	deletion	-	0	1	-		0		0	0		0
	1674	c	G:C -> T:A	A	1	3	*		0		0	0		0
	1677	g	G:C -> A:T	A	0	1	*		2	Gg	0	0		2	gC
	1678	c	G:C -> A:T	T	0	1	*		0		2	0	GGc	2	Gc
	1682	c	G:C -> A:T	T	0	1	V		0		2	0	GGc	3	GcG
	1683	g	G:C -> T:A	T	0	1	A	silent	0		0	3	gTTT	3	GCg
	1699	c	deletion	-	0	1	-		4	CCCc	0	0		2	cG
	1705	c	G:C -> A:T	T	1	0	*		0		0	0		0
	1708	g	G:C -> C:G	C	1	0	R		3	GgG	0	0		0
	1709	g	G:C -> A:T	A	1	0	D		3	GGg	0	0		3	gCG
	1712	g	G:C -> A:T	A	1	0	D		2	Gg	0	0		2	gC
	1712	g	G:C -> T:A	T	0	1	V		2	Gg	0	0		2	gC
	1720	t	A:T -> T:A	A	0	1	R		0		0	3	tGGG	0
	1720	t	A:T -> G:C	C	0	1	R		0		0	3	tGGG	0
	1721	g	G:C -> C:G	C	1	0	S		3	gGG	0	0		0
	1721	g	G:C -> T:A	T	0	1	L		3	gGG	0	0		0
	1722	g	G:C -> A:T	A	1	0	*		3	GgG	0	0		0
	1722	g	G:C -> T:A	T	0	2	C		3	GgG	0	0		0
	1727	g	G:C -> A:T	A	0	1	*		3	gGG	0	0		0
	1739	c	G:C -> T:A	A	0	1	*		0		0	0		3	cGC
	1766	a	deletion	-	0	1	-		2	Aa	0	3	aCCC	0
	1773	g	G:C -> A:T	A	2	0	*		2	Gg	0	0		0
	1775	c	G:C -> T:A	A	1	3	*		0		0	2	cGG	2	cG
	1775	c	deletion	-	0	1	-		0		0	2	cGG	2	cG
	1782	c	G:C -> C:G	G	1	0	*		0		0	2	cGG	2	cG
	1782	c	G:C -> T:A	A	0	1	*		0		0	2	cGG	2	cG
	1784	g	deletion	-	0	1	-		2	Gg	0	0		3	gCG
	1809	c	deletion	-	1	0	-		0		2	0	AAc	2	cG
	1814	g	deletion	-	0	1	-		0		0	2	gCC	3	CgC
	1816	c	G:C -> A:T	T	1	0	*		2	Cc	0	0		0
	1831	g	G:C -> T:A	T	1	0	C		2	gG	0	0		2	Cg
	1831	g	G:C -> A:T	A	1	0	S		2	gG	0	0		2	Cg
	1831	g	G:C -> C:G	C	0	1	R		2	gG	0	0		2	Cg
	1832	g	G:C -> T:A	T	0	1	V		2	Gg	0	0		0
	1850	g	G:C -> C:G	C	1	0	P		0		2	0	CCg	3	CgC
	1852	a	deletion	-	0	1	-		0		0	0		0
	1854	g	deletion	-	1	0	-		0		0	2	gCC	3	CgC
	1871	c	deletion	-	0	1	-		0		0	2	cGG	2	cG
	1873	g	G:C -> T:A	T	0	1	*		2	Gg	0	2	gAA	0
	1875	a	deletion	-	0	1	-		2	Aa	0	0		0
	1891	c	G:C -> A:T	T	1	0	*		0		0	0		2	Gc
	1912	t	deletion	-	0	1	-		0		0	2	tCC	0
	1979	g	G:C -> A:T	A	1	0	*		2	gG	0	0		0
	2013	c	deletion	-	0	1	-		0		0	2	cGG	3	GcG
	2017	g	G:C -> T:A	T	0	1	*		0		0	2	gAA	0
	2041	c	G:C -> A:T	T	1	0	*		0		0	2	cAA	0
	2043	a	deletion	-	0	1	-		2	Aa	0	2	aGG	0
	2050	c	G:C -> A:T	T	1	0	*		0		3	0	AAAc	0
	2059	g	G:C -> T:A	T	0	1	*		0		2	2	TTgAA	0
	2083	g	G:C -> T:A	T	0	2	*		2	Gg	0	0		0
	2093	g	insertion	-	0	1	-		3	GgG	0	0		0
	2130	c	G:C -> A:T	T	0	1	N	silent	0		2	0	AAc	4	cGCG
	2149	g	deletion	-	1	0	-		0		2	2	AAgCC	2	gC
	2152	g	G:C -> T:A	T	0	1	W		3	gGG	2	0	CCg	2	Cg
	2164	g	G:C -> C:G	C	0	1	P		0		0	2	gCC	4	GCgC
	2166	c	insertion	-	0	1	-		2	Cc	0	0		0
	2177	g	G:C -> A:T	A	1	1	*		2	gG	0	0		0
	2182	c	G:C -> A:T	T	0	1	L	silent	0		0	0		0
	2183	t	A:T -> T:A	A	0	1	Q		0		0	2	tGG	0
	2186	c	deletion	-	0	1	-		0		2	2	GGcGG	3	GcG
	2211	c	deletion	-	0	1	-		4	CCCc	0	0		3	cGC
	2251	a	A:T -> T:A	T	0	1	L		3	AAa	0	0		0
	2252	t	A:T -> T:A	A	0	1	K		0		3	2	AAAtGG	0
	2260	t	deletion	-	0	2	-		5	TTTTt	0	0		0
	2266	g	G:C -> T:A	T	0	2	*		0		0	0		2	Cg
	2294	a	deletion	-	0	1	-		2	Aa	0	2	aCC	0
	2303	c	G:C -> T:A	A	0	3	*		0		0	0		0
	2315	c	G:C -> C:G	G	1	0	*		0		3	0	TTTc	0
	2357	t	deletion	-	0	1	-		0		0	0		0
	2374	c	G:C -> A:T	T	3	0	C		3	CCc	0	0		2	cG
	2374	c	G:C -> C:G	G	0	2	G		3	CCc	0	0		2	cG
	2374	c	G:C -> T:A	A	0	3	S		3	CCc	0	0		2	cG
	2375	g	G:C -> T:A	T	1	2	L		0		3	0	CCCg	2	Cg
	2375	g	G:C -> C:G	C	0	1	P		0		3	0	CCCg	2	Cg
	2376	t	A:T -> G:C	C	0	1	R	silent	0		0	0		0
	2391	c	G:C -> T:A	A	0	1	K		0		2	0	AAc	2	cG
	2418	c	insertion	-	0	1	-		0		0	0		3	CGc
	2440	g	G:C -> T:A	T	1	0	*		0		0	2	gAA	2	Cg
	2447	g	G:C -> T:A	T	1	0	L		2	gG	0	0		0
	2455	g	insertion	-	0	1	-		2	Gg	0	0		3	gCG
	2466	c	G:C -> T:A	A	0	1	*		2	cC	0	0		0
	2467	c	G:C -> A:T	T	0	1	*		2	Cc	0	0		0
	2470	g	deletion	-	0	1	-		2	Gg	0	2	gCC	2	gC
	2473	g	G:C -> T:A	T	0	1	*		0		2	2	CCgAA	2	Cg
	2495	c	deletion	-	0	1	-		0		0	2	cGG	2	cG
	2518	g	deletion	-	1	0	-		2	Gg	0	0		0
	2525	t	deletion	-	1	0	-		2	tT	0	0		0
	2538	c	insertion	-	0	1	-		0		0	0		4	cGCG
	2543	g	G:C -> A:T	A	1	0	*		2	gG	0	0		0
	2557	a	A:T -> T:A	T	1	0	*		4	aAAA	4	0	GGGGa	0
	2586	c	G:C -> C:G	G	0	1	*		2	cC	0	0		0
	2586	c	G:C -> T:A	A	0	1	*		2	cC	0	0		0
	2648	c	deletion	-	1	0	-		2	Cc	0	0		3	cGC
	2659	c	G:C -> A:T	T	1	1	W		0		0	2	cGG	5	GCGcG
	2660	g	G:C -> C:G	C	0	1	P		2	gG	0	0		5	GCGCg
	2666	g	G:C -> A:T	A	0	1	D		2	Gg	0	2	gCC	2	gC
	2669	t	deletion	-	0	1	-		0		2	0	CCt	0
	2676	c	G:C -> T:A	A	0	2	*		2	cC	0	0		2	Gc
	2706	c	deletion	-	1	0	-		0		3	0	AAAc	0
	2706	c	deletion	-	0	1	-		0		3	0	AAAc	0
	2708	g	G:C -> A:T	A	0	1	*		2	gG	0	0		0
	2713	g	G:C -> A:T	A	3	0	R		2	gG	0	0		2	Cg
	2713	g	G:C -> C:G	C	0	1	R		2	gG	0	0		2	Cg
	2719	g	G:C -> C:G	C	0	1	R		3	gGG	0	0		0
	2720	g	G:C -> T:A	T	1	2	V		3	GgG	0	0		0
	2721	g	deletion	-	0	3	-		3	GGg	0	2	gCC	2	gC
	2724	g	G:C -> T:A	T	0	1	P	silent	0		2	0	CCg	3	CgC
	2725	c	G:C -> A:T	T	0	1	*		0		0	2	cAA	3	CGc
	2728	g	G:C -> T:A	T	0	1	*		0		2	4	AAgAAAA	0
	2743	c	G:C -> A:T	T	2	0	C		2	Cc	0	0		3	cGC
	2743	c	G:C -> T:A	A	0	2	S		2	Cc	0	0		3	cGC
	2743	c	G:C -> C:G	G	0	2	G		2	Cc	0	0		3	cGC
	2744	g	G:C -> A:T	A	1	1	H		0		2	2	CCgCC	3	CgC
	2772	g	G:C -> A:T	A	1	0	*		3	GgG	0	0		0
	2805	c	G:C -> T:A	A	0	2	*		0		0	0		2	cG
	2807	t	deletion	-	0	1	-		0		0	0		0
	2809	t	A:T -> T:A	T	0	1	I		2	tT	0	0		0
	2817	c	G:C -> T:A	-	0	2	R		0		0	0		3	GcG
	2823	c	deletion	-	0	1	-		0		4	2	AAAAcGG	2	cG
	2828	t	A:T -> G:C	-	0	2	P		0		0	0		0
	2830	c	G:C -> C:G	T	1	0	G		0		0	0		4	GcGC
	2835	c	G:C -> T:A	A	1	1	*		0		0	3	cGGG	3	GcG
	2839	a	deletion	-	0	2	-		0		3	0	GGGa	0
	2844	c	deletion	-	0	1	-		0		0	0		6	CGCGcG
	2856	t	A:T -> T:A	T	0	1	*		0		0	2	tGG	0
	2860	c	G:C -> T:A	-	0	1	T		3	CcC	0	0		0
	2869	t	A:T -> T:A	-	0	1	R		0		0	2	tGG	0
	2871	g	G:C -> A:T	T	0	2	*		2	Gg	0	0		5	gCGCG
	2872	c	G:C -> T:A	A	0	1	S		0		2	0	GGc	5	GcGCG
	2873	g	G:C -> C:G	A	1	2	P		0		0	0		5	GCgCG
	2929	a	deletion	-	1	0	-		0		2	0	CCa	0
	2949	c	insertion	-	0	1	-		0		0	0		4	cGCG
	2953	g	G:C -> T:A	C	1	0	*		2	Gg	0	2	gAA	0
	2956	g	G:C -> T:A	-	0	1	*		0		2	2	AAgAA	0
	3060	c	G:C -> T:A	T	0	1	*		2	cC	0	0		0
	3078	g	G:C -> A:T	T	0	1	*		2	Gg	0	0		0
