# Supplementary material for: Next generation sequencing of benzo(a)pyrene-induced lacZ mutants identifies a germ cell-specific mutation spectrum
Source: Sci Rep. 2016 Nov 10;6:36743. doi: 10.1038/srep36743 (PMC5103183; doi:10.1038/srep36743)
Supplement: Supplementary Table S3 [file srep36743-s4.xls]

## Sheet: Sheet1
	Supplementary Table 3: The position and frequency of spontaneous and BaP-induced mutations at identified mutation hotspots in lacZ transgenes recovered from sperm 42 days after treatment.
	position	reference	# mutations	type	control	BaP			Control		BaP		Unique to Control		Unique to BaP		Common (Control, BaP)
	203	G	2	G:C -> A:T	2	0		% G:C	100		88.8889		100		83.9506		100 (100, 100)
	505	C	2	G:C -> A:T	2	0		% A:T	0		11.1111		0		16.0494		0 (0, 0)
	920	G	2	G:C -> T:A	1	0
				G:C -> A:T	1	0		% G:C -> AT	82.9787		2.5641		75		3.7037		41.6 (20.5, 60)
	988	G	2	G:C -> T:A	1	0		% G:C -> T:A	12.766		55.5556		25		49.3827		40.4 (72.7, 11.1)
				G:C -> A:T	1	0		% G:C -> C:G	4.25532		16.2393		0		12.3457		15.7 (6.8, 24.4)
	1477	G	2	G:C -> T:A	1	0		% A:T -> G:C	0		2.5641		0		3.7037		0 (0, 0)
				G:C -> A:T	1	0		% A:T -> T:A	0		0.854701		0		1.23457		0 (0, 0)
	1773	G	2	G:C -> A:T	2	0		% A:T -> C:G	0		0		0		0		0 (0, 0)
	187	G	2	G:C -> T:A	0	2		% insertion	0		0.854701		0		1.23457		0 (0, 0)
	363	C	2	G:C -> T:A	0	1		% deletion	0		21.3675		0		28.3951		2.2 (0, 4.4)
				insertion	0	1
	572	C	2	deletion	0	2
	636	C	2	deletion	0	2
	647	G	2	G:C -> C:G	0	2
	656	C	2	G:C -> T:A	0	2
	776	A	2	deletion	0	2
	950	C	2	G:C -> A:T	0	1
				deletion	0	1
	1009	G	2	G:C -> C:G	0	2
	1015	C	2	deletion	0	2
	1053	C	2	deletion	0	2
	1175	C	2	G:C -> T:A	0	2
	1224	C	2	G:C -> T:A	0	2
	1388	C	2	G:C -> T:A	0	2
	1406	G	2	G:C -> T:A	0	2
	1518	C	2	G:C -> T:A	0	2
	1520	C	2	G:C -> T:A	0	2
	1638	C	2	G:C -> T:A	0	2
	1639	G	2	G:C -> C:G	0	2
	1720	T	2	A:T -> T:A	0	1
				A:T -> G:C	0	1
	2083	G	2	G:C -> T:A	0	2
	2260	T	2	deletion	0	2
	2266	G	2	G:C -> T:A	0	2
	2586	C	2	G:C -> T:A	0	1
				G:C -> C:G	0	1
	2676	C	2	G:C -> T:A	0	2
	2805	C	2	G:C -> T:A	0	2
	2817	C	2	G:C -> T:A	0	2
	2828	T	2	A:T -> G:C	0	2
	2839	A	2	deletion	0	2
	2871	G	2	G:C -> A:T	0	2
	461	C	3	G:C -> T:A	0	2
				G:C -> C:G	0	1
	1013	T	3	deletion	0	3
	2303	C	3	G:C -> T:A	0	3
	2721	G	3	deletion	0	3
	759	C	4	G:C -> T:A	0	3
				deletion	0	1
	1016	G	5	G:C -> T:A	0	2
				G:C -> C:G	0	2
				deletion	0	1
	139	G	3	G:C -> T:A	2	1
	637	G	3	G:C -> T:A	1	2
	1342	C	3	G:C -> A:T	2	1
	1393	G	3	G:C -> T:A	0	1
				G:C -> A:T	1	0
				G:C -> C:G	0	1
	1722	G	3	G:C -> T:A	0	2
				G:C -> A:T	1	0
	1831	G	3	G:C -> T:A	1	0
				G:C -> A:T	1	0
				G:C -> C:G	0	1
	2720	G	3	G:C -> T:A	1	2
	2873	G	3	G:C -> C:G	1	2
	166	C	4	G:C -> A:T	3	1
	1072	C	4	G:C -> A:T	3	1
	1252	G	4	G:C -> T:A	0	1
				G:C -> A:T	2	0
				G:C -> C:G	1	0
	1674	C	4	G:C -> T:A	1	3
	2375	G	4	G:C -> T:A	1	2
				G:C -> C:G	0	1
	2713	G	4	G:C -> A:T	3	0
				G:C -> C:G	0	1
	501	C	5	G:C -> T:A	1	3
				deletion	0	1
	928	G	5	G:C -> A:T	4	1
	1627	G	5	G:C -> A:T	3	1
				G:C -> C:G	1	0
	1775	C	5	G:C -> T:A	1	3
				deletion	0	1
	2743	C	6	G:C -> T:A	0	2
				G:C -> A:T	2	0
				G:C -> C:G	0	2
	1187	C	7	G:C -> T:A	0	2
				G:C -> A:T	4	0
				G:C -> C:G	0	1
	2374	C	8	G:C -> T:A	0	3
				G:C -> A:T	3	0
				G:C -> C:G	0	2
